# Supplementary material for: A network analysis of research productivity by country, discipline, and wealth
Source: PLoS One. 2020 May 13;15(5):e0232458. doi: 10.1371/journal.pone.0232458 (PMC7219709; doi:10.1371/journal.pone.0232458)
Supplement: S1 Data — (XLSX) [file pone.0232458.s001.xlsx]

## Sheet: United States
	AGRI	ARTS	BIOC	BUSI	CENG	CHEM	COMP	DECI	DENT	EART	ECON	ENER	ENGI	ENVI	HEAL	IMMU	MATE	MATH	MEDI	MULT	NEUR	NURS	PHAR	PHYS	PSYC	SOCI	VETE
1963	2067	2898	7107	298	2232	7689	816	158	419	842	434	657	4947	1390	274	575	1397	1839	10766	1421	603	117	1275	6847	1358	2901	66
1964	2270	3018	7964	349	2541	8712	939	157	426	1085	365	751	6214	1400	269	527	1443	2180	11944	2195	763	146	1620	8569	1725	3193	76
1965	2755	3097	8777	312	2607	9333	1049	126	485	1274	404	1171	6545	1604	356	726	1988	2669	12735	2164	832	120	1859	9201	1764	3473	72
1966	2827	3116	9474	376	3157	9572	1146	148	581	1675	451	955	7091	1770	383	802	2139	2939	13222	2228	1074	133	1890	10209	2233	3661	86
1967	3138	3066	10488	456	3770	11150	1311	218	569	1969	505	1171	7937	2139	374	912	2577	3264	13739	2152	1218	186	2043	12143	2200	3971	95
1968	3445	3458	11798	433	3712	11779	1316	273	525	2199	517	864	8420	2318	474	965	3052	3625	14564	1623	1535	286	2499	13062	2458	4114	81
1969	3807	3776	12554	562	3970	11666	1426	352	582	2233	717	963	8295	2252	541	1024	3266	4481	15567	1945	1664	285	2339	13505	2667	4547	120
1970	3953	4075	13458	658	4230	12785	1679	383	586	2664	673	1105	9336	2627	518	1231	4210	4287	17765	1392	1881	349	2427	15144	3170	5488	66
1971	4338	4403	14704	803	4052	12541	1999	484	577	2674	904	1508	9654	2763	567	1354	4387	5046	19220	1181	2110	571	2818	15561	3529	5950	50
1972	4449	4616	15657	861	4248	12765	1905	578	686	2893	842	968	9244	2972	712	1590	4309	5545	21774	1270	2361	782	2914	14960	3762	6668	74
1973	5606	5017	20556	973	4011	12636	2253	600	1038	2925	868	1122	10179	3437	1154	3599	4602	5800	42040	1957	3343	1112	4487	16101	5132	7499	677
1974	6158	5728	22498	1219	3700	12256	2584	640	1002	2772	1198	1250	9693	3800	1588	4707	5005	5982	50853	1892	3525	1431	5279	15521	5584	8687	552
1975	6112	5857	23918	1134	3656	11955	2749	654	838	2976	1086	1620	10402	4225	1368	4823	4937	5662	52248	2349	3784	1351	5533	14829	5595	8750	907
1976	6396	5890	24956	1219	3697	12132	3286	647	992	2984	1258	1440	9818	4500	1365	5413	5712	6007	53622	2193	4170	1566	6384	14950	5960	9465	742
1977	6662	6203	26036	1297	3857	12672	3725	696	1070	3140	1256	1745	10760	5149	1424	5859	5874	6012	56983	2230	4657	1781	6622	15202	6236	10067	918
1978	6704	6085	27606	1378	3821	12535	3839	823	1127	3324	1510	1854	9963	5454	1674	5973	5948	6185	58866	2297	5129	2120	7451	14782	6677	10712	999
1979	7202	5886	28489	1430	3821	13014	4055	794	849	3690	1757	2295	11805	5762	1812	6513	6841	6500	62082	2756	5244	2051	7513	16825	7164	10904	1065
1980	7013	6539	30300	1667	5024	14248	4323	871	871	3599	1440	1960	11314	5861	1962	6668	7682	7008	58598	2147	6163	2341	7662	16776	7099	11326	873
1981	7317	6669	31891	2006	4456	14532	4349	870	1124	4082	1649	2923	13337	6556	2139	7019	7895	6896	64341	2831	6226	2735	8697	18161	7601	12514	894
1982	8026	6994	32424	2038	4390	14327	4953	1071	1210	4069	1970	2375	13683	7031	2286	7396	7596	7607	66616	2834	6544	2845	8883	17220	7963	12945	1288
1983	8023	6745	30831	2156	4599	14588	5287	1120	997	4521	1955	2713	15229	7128	2318	7555	8949	7773	61209	2558	6741	3116	8366	19637	7820	12950	887
1984	8580	7177	33951	2377	4658	15027	5495	1169	1041	4723	2253	2659	15428	7807	2587	7643	9188	8104	72247	2807	7274	3486	8937	19584	8051	13696	1180
1985	8643	7203	35131	2587	4724	15369	6000	1353	1177	4784	2783	2939	16602	7097	2907	8050	9710	8278	76997	3026	7649	3998	9067	21875	8013	13556	1064
1986	8900	7676	36165	2872	4880	15930	7522	1723	1086	5240	2729	2291	16684	7718	3173	8144	10877	9889	69499	3330	7996	4295	9418	22588	8222	14428	1161
1987	8985	8311	35192	3209	5316	16341	8402	1986	1139	5639	2703	2615	19441	7796	3350	8165	12440	10771	69772	2877	8267	4674	9152	24759	8836	15823	1007
1988	9787	8570	38335	3880	6723	17673	11060	2235	1174	6570	2858	3194	27911	8142	3814	8618	15001	12324	74371	3399	9654	5099	9982	27074	9944	16952	1242
1989	10887	8718	41588	4274	7612	18489	11575	2424	1156	6698	3093	4001	36596	8843	4285	9644	18310	13171	80563	3305	9429	5835	10689	28921	10078	17188	1324
1990	11905	9257	46316	4146	7302	19318	11181	2620	1221	8905	3245	3878	38257	9576	4510	10841	16641	12621	88814	3829	10484	6590	11861	31689	10787	18490	1531
1991	12252	9291	47656	4597	8103	20264	10144	2564	1261	8777	3510	4183	39577	9432	4870	11044	17155	11663	86886	3910	10505	6123	11457	31682	10523	19230	1517
1992	12319	8853	48053	5008	8315	20123	12543	2915	1424	9361	3643	4895	38136	9685	4697	11635	15570	11827	86458	4063	10748	6336	11311	30065	10524	18886	1476
1993	13932	9424	50827	5050	9487	21503	14559	2921	1382	9926	3616	4349	49062	10102	4849	11873	19560	12806	91022	4048	11044	6192	11873	34419	10705	18841	1753
1994	18992	9865	54261	5212	8882	21019	17768	2893	1111	10403	3967	4598	46897	11719	4614	12730	20255	13532	92774	4281	12234	6457	12273	35395	11204	20583	1677
1995	17767	9862	53901	5732	8808	21261	19098	2985	1186	12967	4239	5318	56702	13165	4960	12835	21588	14812	95189	4451	12480	6951	12552	37796	11762	21483	1611
1996	26779	8661	65348	7185	11225	23762	22463	3001	1542	17023	4426	6098	59942	15001	5163	13928	26118	16236	102148	4620	14651	5708	13325	41391	12844	21925	2932
1997	26599	8762	62088	6834	10837	23290	24315	3079	1487	17267	4906	5574	59742	15396	5559	13909	29170	18121	102884	4592	14340	6178	12599	42033	12941	23016	2703
1998	25381	8704	59146	7285	10384	23687	27397	3040	1433	17686	4848	5467	59572	16302	5684	13601	28578	19115	100313	4595	14054	6085	12513	44016	12680	23649	2759
1999	24071	9047	57664	6712	10702	23361	24320	3221	1440	17440	4969	4950	55671	16667	5689	14336	26858	17076	103050	4368	14313	6429	13160	45625	13105	24513	2759
2000	24549	10173	57829	7292	11657	23361	24956	3129	1719	20878	5148	6825	58958	16818	6220	14740	27420	18177	106651	4385	14812	7204	12611	45844	14060	27179	2794
2001	25104	10030	57921	7642	10478	23133	28404	3138	1789	19339	5438	5820	58571	16739	6507	13445	28806	22170	108014	4475	14343	7360	12472	47510	14169	27613	2819
2002	26120	11827	59577	8942	12222	26166	32334	3228	1869	19792	6131	5248	63823	16336	6398	13533	31990	23664	109326	4646	15218	8128	13271	51345	14429	30987	3170
2003	29047	14042	63808	10642	12365	25010	36615	3502	2739	22207	7537	5979	71391	19290	6955	15427	30763	24467	116428	4775	15917	7975	13724	51931	15411	34761	3946
2004	30014	15230	66752	10758	12738	27157	33316	3484	2768	21911	7989	7530	87920	20522	7769	16470	31415	25838	124679	4994	16871	8593	15090	52493	16190	37871	3861
2005	32032	16378	69492	12750	14802	28718	39711	4273	4223	22953	8721	7942	100172	21880	8320	17166	33887	26493	136011	5414	17660	9181	15595	58251	17027	41928	3712
2006	33743	18173	73736	13766	15604	30843	44961	4511	4975	26315	9405	8548	90512	24680	8825	17809	34593	28717	146979	5544	18632	11714	16163	62365	18071	46079	4552
2007	35754	21311	77290	12908	16430	31925	46950	4938	4856	26031	9403	9561	83496	25595	9343	18892	34486	28788	151711	5440	19571	11861	17279	59266	17507	45293	4341
2008	37341	20994	77981	13161	17821	34295	51160	5338	4523	25937	10037	10582	83305	24886	8873	18930	37905	29940	158804	5687	20074	12378	17944	59693	18616	50398	4701
2009	38221	29216	82933	16460	18284	33283	56969	5492	4173	27553	12094	13299	86218	25806	8521	18636	39800	32694	169744	5895	20111	12947	18165	61432	20250	59287	4632
2010	40227	31874	84208	16671	18867	34614	58187	5515	3911	26721	12410	13212	89619	26857	9164	18759	40665	33733	177790	6150	22504	13785	19359	63072	22295	63806	4433
2011	42812	32958	88599	16920	22368	36629	58368	5810	4597	27604	12374	14331	88811	28277	9399	20003	42234	34260	183926	6108	22438	14914	22077	63811	24146	68547	5398
2012	48262	36752	95383	17481	18906	35336	59049	5787	4873	29084	13853	14272	88622	29150	10272	20502	43732	34225	200527	6569	22987	16678	20099	65901	28240	73231	5278
2013	51818	36963	98590	18730	20749	37471	61076	5929	4084	31563	15001	16251	92815	31333	10085	20914	43415	34603	204777	6999	23051	15500	19781	62675	26678	74814	5405
2014	50450	36489	94111	18367	20180	37508	60931	5858	3179	33523	14229	18068	95935	31909	10352	21501	46937	35040	219251	7252	24995	15853	19920	63631	27720	74767	4983
2015	50163	36970	93701	18608	21240	38875	63714	6397	3231	32234	14176	18112	96880	32123	10931	21802	46381	35171	214981	9604	25107	16655	20102	62583	28212	80059	4722
2016	47979	34732	88563	18581	20524	38162	64320	7562	3050	33637	14176	19938	97513	33653	10568	21266	47470	35272	211842	12123	25213	15744	20130	62642	27329	77265	4210
2017	48399	34743	88530	18039	21806	39391	65878	7431	2879	32203	13876	21035	98399	34972	11207	21330	48994	36916	210538	12769	25387	15708	19345	62613	28436	77893	4907

## Sheet: China
	AGRI	ARTS	BIOC	BUSI	CENG	CHEM	COMP	DECI	DENT	EART	ECON	ENER	ENGI	ENVI	HEAL	IMMU	MATE	MATH	MEDI	MULT	NEUR	NURS	PHAR	PHYS	PSYC	SOCI	VETE
1963	1	1	1	0	0	1	0	0	0	0	0	0	2	0	0	1	1	2	7	0	1	0	1	2	0	1	0
1964	0	1	1	0	0	1	0	0	0	2	0	0	2	0	0	0	0	3	2	0	1	0	0	4	0	1	0
1965	0	0	2	0	1	2	0	0	0	0	0	1	0	1	0	0	1	1	4	1	0	0	0	0	0	0	0
1966	3	2	2	0	0	1	4	0	0	0	0	1	6	1	1	0	1	2	3	2	0	0	0	1	0	2	0
1967	0	0	1	0	0	0	1	0	0	0	0	0	1	0	0	0	0	2	8	0	0	0	0	1	0	3	0
1968	1	1	1	0	0	0	0	0	0	0	0	1	1	0	0	1	0	2	2	0	0	0	0	3	0	10	0
1969	3	0	5	0	0	2	0	0	0	2	1	1	2	2	0	0	1	3	3	0	0	0	1	1	0	6	0
1970	8	0	21	0	5	12	3	0	0	1	1	3	20	4	0	7	15	7	9	0	1	0	3	16	0	1	0
1971	0	0	7	0	0	3	5	0	0	0	0	1	29	2	0	0	15	1	9	0	0	0	2	13	9	2	0
1972	0	0	1	0	0	11	2	0	0	1	1	0	4	0	0	0	7	3	4	0	1	0	1	9	0	1	0
1973	2	4	7	0	1	6	3	2	0	0	6	2	9	2	0	0	2	8	31	0	1	0	3	3	2	9	0
1974	3	1	6	0	0	1	4	0	0	2	0	0	11	1	0	0	3	4	41	1	1	0	1	2	2	8	0
1975	4	9	4	0	2	6	6	1	0	3	5	1	9	7	1	1	3	7	19	0	0	0	2	10	14	12	0
1976	1	10	2	1	1	5	1	0	0	0	1	1	7	6	1	0	2	1	17	1	4	1	3	12	16	9	0
1977	1	2	8	0	1	9	4	0	0	3	0	1	12	1	0	0	3	7	28	0	0	0	1	15	2	5	0
1978	2	7	8	0	1	3	5	0	1	5	2	3	22	8	1	4	7	8	63	0	2	1	5	17	9	8	0
1979	4	5	16	0	3	10	10	0	0	6	2	1	29	4	0	5	15	16	150	3	2	0	1	42	3	13	0
1980	9	10	42	0	15	50	6	0	1	11	0	3	114	14	4	4	49	79	247	3	5	1	38	127	3	17	0
1981	28	13	99	2	71	104	31	1	1	98	6	31	262	27	1	12	108	136	537	9	13	3	95	322	2	57	1
1982	45	13	167	1	71	171	61	4	1	113	1	38	309	50	5	27	158	192	682	13	9	6	121	396	4	25	0
1983	90	22	185	7	85	309	113	20	7	154	4	55	458	103	2	29	257	278	605	4	24	5	159	526	13	30	4
1984	122	28	208	5	152	306	105	19	6	201	10	55	556	118	7	37	243	297	739	15	20	5	178	575	6	57	6
1985	110	37	295	7	180	382	154	17	3	271	7	95	842	126	3	35	358	352	774	13	44	11	213	685	7	66	1
1986	123	30	374	51	134	572	222	23	11	322	5	82	804	126	12	45	482	440	778	17	39	8	329	993	5	54	4
1987	176	40	451	62	167	709	351	29	10	333	17	159	1207	247	8	52	846	629	787	13	43	11	328	1388	20	78	3
1988	198	62	743	67	283	1068	444	33	7	486	18	221	2403	289	24	82	1508	745	1226	26	61	13	410	2150	21	107	4
1989	218	92	844	72	392	1093	568	46	24	530	18	202	3096	294	16	79	2071	940	1478	23	71	17	413	2424	27	114	11
1990	279	70	968	73	310	1279	588	97	21	615	15	177	2830	413	36	90	1966	1144	1587	14	94	15	629	2795	31	149	13
1991	355	71	980	71	551	1421	466	60	20	788	44	258	3454	549	13	107	2172	1165	1346	12	78	15	508	2918	22	181	11
1992	308	52	1024	73	525	1794	574	79	27	761	14	263	3628	464	26	131	2385	1239	1395	18	104	20	432	3424	28	158	19
1993	418	71	1163	94	1108	2113	919	102	20	964	25	768	6862	556	34	166	4017	1539	1511	26	114	26	748	5197	45	172	21
1994	483	56	1248	84	1021	2355	778	91	19	838	20	664	5230	524	23	159	3906	1528	1609	23	120	20	757	4938	43	191	13
1995	577	84	1450	114	1070	2560	1042	93	28	971	30	672	7180	677	34	152	4718	1831	1738	25	165	19	740	5803	46	198	14
1996	1041	67	2453	235	1720	5001	2497	111	22	1931	18	1094	9530	978	35	316	6789	2651	2270	680	170	35	1066	7612	32	271	28
1997	1224	65	2743	316	2389	6469	1920	134	31	2314	46	1652	10236	1053	30	336	7898	2594	2465	776	219	35	1098	8593	41	307	29
1998	1584	122	3034	458	2367	6679	4046	181	25	2783	43	1749	13412	1230	66	364	8840	3788	3010	716	336	34	1196	10330	51	521	35
1999	1771	82	3532	616	2860	7723	2895	208	26	2962	68	2000	11116	1492	48	416	8421	3433	3315	995	332	39	1579	9651	49	395	28
2000	1767	196	3589	559	3538	8898	4717	233	43	3577	81	2633	15349	1439	55	482	10489	4159	3814	941	534	34	1729	11492	68	579	49
2001	2357	87	4077	1942	4406	10112	6322	295	56	5392	65	2440	21802	1953	51	494	13154	6192	4084	1515	424	65	1773	13684	65	794	45
2002	2656	174	4951	408	4042	11090	7568	229	67	4411	103	2674	20551	1896	61	642	13107	6314	6217	1012	576	98	2090	14416	65	607	70
2003	3558	171	6767	586	4849	12457	9515	322	64	5217	167	2649	23728	2555	107	889	14631	7196	8084	1186	769	72	2848	15829	107	910	87
2004	4912	252	8483	921	7303	16676	11734	405	82	8300	201	4669	40418	3095	145	1126	19647	9863	10776	1765	984	102	3436	20006	147	1195	110
2005	8141	395	11061	1772	10286	20983	20689	642	117	12222	247	7388	60560	5566	149	1800	30344	14995	15775	2782	1121	118	4532	32453	150	1635	171
2006	9781	846	14930	2364	12457	24793	27785	1123	155	13201	416	7435	68234	7027	199	2504	33684	17194	19236	3194	1481	489	5476	37156	164	2882	266
2007	11494	844	20779	3082	13717	27748	35299	2015	208	13823	698	10027	80225	8638	232	3589	39153	21873	22986	3388	1781	567	6285	41373	250	5297	359
2008	13319	1048	23566	3417	15435	31932	51956	4360	298	14735	748	11558	97903	9863	317	4248	44875	21671	27238	3844	2848	605	7862	46852	321	6826	528
2009	14922	1226	27375	4826	16701	36308	73918	5693	372	16658	1435	14965	105412	13465	925	5053	53306	29302	31675	4414	2907	697	8653	52576	572	8642	656
2010	17451	1872	28123	8165	18591	38294	80806	7598	468	18464	1502	17038	122221	14327	1436	5721	51597	30398	36129	4291	3444	816	9276	53096	663	11823	749
2011	21240	1922	32605	9492	20521	43327	74304	4856	522	20115	3581	16671	155886	19709	2731	7348	59060	30008	38086	4214	4156	823	10896	59304	822	13256	931
2012	23132	2371	39545	3322	22712	47621	71228	3321	627	20611	1918	18615	162438	18587	938	7626	60121	34946	41863	4655	4616	979	11727	60953	956	9165	1523
2013	30128	2470	50487	4196	28251	53283	64428	2796	676	25778	2092	21387	177050	22450	873	9508	66758	36629	50293	6068	5565	1096	13641	67676	1134	9075	1313
2014	33392	2581	59830	6179	33420	60527	63400	4195	819	28299	2179	24914	187750	25592	1268	10702	76200	38711	59653	6097	5999	1380	16177	71188	1365	10304	1330
2015	34164	2642	62034	4290	38094	65353	65301	4937	745	29619	2376	25559	147597	27554	1227	11427	81703	39010	61923	8569	6830	1622	14980	74823	1819	11112	1262
2016	35382	2480	62725	5797	39987	67920	76937	5899	739	32366	2832	30277	156583	31878	1255	12109	85461	47051	64815	12715	8190	1813	16023	80425	1993	11533	1315
2017	39190	2916	65654	6056	42240	70957	83053	8985	797	32531	3264	34767	164491	36310	1430	13768	98917	52540	70753	12078	8365	1819	16937	85408	2257	13774	1459

## Sheet: United Kingdom
	AGRI	ARTS	BIOC	BUSI	CENG	CHEM	COMP	DECI	DENT	EART	ECON	ENER	ENGI	ENVI	HEAL	IMMU	MATE	MATH	MEDI	MULT	NEUR	NURS	PHAR	PHYS	PSYC	SOCI	VETE
1963	1234	460	1352	89	171	792	88	121	47	334	92	99	794	277	111	336	321	409	4786	201	161	145	390	1102	179	494	51
1964	1175	562	1357	87	185	899	88	129	42	531	138	106	864	313	91	303	358	465	5654	477	202	150	463	1034	157	633	43
1965	1377	629	1611	85	297	1090	85	106	48	552	133	170	1164	324	93	379	568	521	5626	458	211	121	485	1343	193	687	62
1966	1424	660	1786	104	232	1331	88	115	71	555	129	136	1406	383	116	363	547	542	5332	411	237	148	493	1577	224	736	97
1967	1794	855	2140	82	364	1540	127	132	128	699	138	156	1631	525	150	370	777	752	5542	387	272	150	512	2073	227	1060	90
1968	1684	859	2379	100	384	2102	162	149	105	677	130	109	1656	486	170	418	904	789	5788	66	286	190	693	2251	258	1075	95
1969	1912	992	2594	89	485	2059	197	123	120	709	158	150	1951	550	162	519	1083	875	6453	85	343	206	609	2665	275	1323	100
1970	1953	907	2718	188	419	2407	184	157	97	816	168	158	2173	581	204	562	1252	828	7113	66	343	179	747	2829	327	1383	128
1971	1981	913	3152	168	515	2237	254	145	91	808	187	191	2175	652	189	656	1320	944	7386	117	412	183	862	3009	306	1386	105
1972	2253	1098	3546	185	542	2707	321	166	144	846	176	154	2420	722	214	719	1778	1053	8292	69	513	219	787	3617	412	1664	164
1973	2621	1084	5159	223	665	3172	367	182	179	966	188	158	2659	825	238	1234	1831	1106	12519	92	755	272	1205	3660	519	1743	295
1974	2817	1352	5860	271	654	3296	397	198	206	965	287	148	2746	941	268	1571	1887	1363	13925	539	803	338	1477	3353	591	2003	362
1975	3049	1467	6352	323	648	3270	403	260	176	1068	282	230	2954	1002	309	1631	1982	1317	14159	762	759	372	1533	3804	633	2250	326
1976	3236	1454	6318	266	605	2899	445	301	165	1031	284	188	2852	1092	253	1852	1989	1464	15409	679	812	382	1690	3499	666	2158	320
1977	3217	1375	6082	327	644	2929	573	282	219	1032	385	245	3105	1190	295	1841	1998	1443	15244	663	835	358	1814	3456	757	2225	376
1978	3259	1519	6543	379	619	2709	579	344	188	1218	361	242	2995	1263	362	1759	2169	1408	14937	840	980	391	1966	3704	833	2481	403
1979	3247	1566	6487	365	780	3257	781	370	215	1221	422	308	3072	1290	411	2024	2198	1354	15644	930	1016	438	2080	3704	907	2610	435
1980	3216	1574	7059	517	848	3417	821	419	274	1237	435	323	2976	1381	366	2115	2394	1519	15551	719	1106	462	2108	3925	848	2824	441
1981	3323	1564	7576	524	810	3263	810	410	253	1326	444	361	3219	1594	338	2234	2461	1452	16736	633	1208	501	2639	4192	1059	3048	444
1982	3311	1884	7894	641	719	3361	861	385	217	1332	493	345	3420	1639	402	2283	2371	1520	15987	571	1259	527	2172	4076	953	3309	421
1983	3478	1886	7557	729	825	3550	964	382	149	1477	484	429	3639	1655	391	2328	2580	1594	15604	566	1375	493	2219	4283	1096	3480	423
1984	3745	2239	8100	849	781	3671	1001	429	201	1575	507	436	3822	1964	478	2562	2603	1736	16412	607	1511	538	2061	4297	1191	3924	460
1985	3740	2284	8510	850	853	3603	1167	470	207	1600	554	427	3797	1833	565	2792	2634	1756	19092	806	1624	585	2315	4419	1320	4164	425
1986	3767	2353	8713	855	818	3771	1375	515	239	1785	526	494	3922	2114	537	2703	2936	2102	18913	864	1729	559	2581	4811	1313	4488	443
1987	3799	2229	8868	948	926	3955	1576	525	303	1850	604	494	4367	2155	631	2875	3019	2182	19892	788	1831	568	2501	5146	1371	4549	402
1988	3639	2355	9287	1117	1109	4208	1684	520	310	1828	566	648	5469	2203	752	2895	3320	2192	20539	863	1963	588	2807	5389	1380	4692	397
1989	3891	2429	10014	1079	1208	4102	1947	498	359	1949	532	680	6919	2102	822	3166	4265	2384	21674	692	2056	608	2977	5857	1445	4528	457
1990	4135	2617	11314	1292	1292	4082	2124	577	353	2180	586	614	7004	2281	728	3620	3888	2458	24989	807	2294	780	3555	6113	1671	4852	500
1991	4167	2847	11340	1391	1563	4725	2014	724	365	2402	685	788	7426	2465	1017	3620	4057	2510	25123	726	2373	855	3254	6316	1575	5329	582
1992	4378	2949	11841	1536	1520	5010	2290	742	382	2559	778	778	6667	2674	976	3882	4388	2605	25851	768	2479	1037	3414	6665	1690	5681	621
1993	4666	2912	12828	1583	1910	5374	2475	781	392	2484	739	911	7822	2785	950	4014	4979	2722	27538	726	2625	1199	3451	7162	1820	5769	593
1994	5605	3558	13192	1903	2091	5536	3026	828	373	2689	970	1022	9723	3021	980	4092	5074	3024	28609	671	2778	1338	3679	7792	2128	6811	579
1995	5665	3565	13180	2107	2043	5904	3503	823	400	3324	1123	1135	10719	3753	1119	4043	5484	3391	28900	722	2990	1539	3880	8555	2357	7597	624
1996	6892	2868	14425	2176	2651	6883	4284	695	568	4322	1022	1257	12170	4037	1471	4239	6927	3820	29344	698	3579	1555	3763	9955	2616	6575	906
1997	7132	3193	14545	2455	2692	6943	4680	689	607	5032	1275	1214	12714	4226	1527	4321	7356	3954	30513	943	3607	1795	3657	10576	2574	7345	996
1998	7434	3300	14415	2512	2718	7041	5259	809	623	5299	1334	1103	12283	4598	1759	4636	7120	4225	30867	870	3524	1890	3772	10817	2521	7934	1045
1999	7509	3461	14143	2486	2694	6744	4944	827	790	5327	1461	1176	11973	4775	1409	4627	7138	4148	31424	883	3713	1952	3856	11418	2723	7787	1059
2000	7624	4093	14406	2947	2992	7118	5635	991	931	5567	1653	1395	12688	4830	1757	4698	7491	4754	34550	909	3781	2241	3862	12213	2998	9424	1064
2001	7245	3658	14128	2586	2893	6777	6187	846	897	5420	1610	1451	11850	4523	1640	4386	7380	5361	33542	824	3886	2370	3479	11680	2958	8845	1066
2002	7560	4388	14290	2690	3127	7137	6702	870	879	5758	1799	1282	12413	4767	1608	4391	7825	5589	33375	864	3974	2231	3638	12315	3244	9613	1102
2003	7934	5830	15690	3617	3133	7229	7420	963	853	6525	2725	1283	13910	5181	1804	4703	7675	6119	35360	871	4104	2275	3800	13292	3511	11799	1445
2004	8076	6329	16336	3866	3203	7547	7287	1033	870	6576	2848	1438	16948	5283	1896	4936	7943	6527	37035	964	4280	2349	4320	13592	3940	12271	1509
2005	8572	6828	16434	4396	3585	7477	9283	1170	1067	7310	3052	1777	20317	5818	2001	4871	8348	6923	39398	1163	4459	2619	4269	14841	4142	14523	1343
2006	9387	7880	17417	4901	3935	8228	11327	1286	1075	8032	3423	1658	19562	6502	2172	5262	8547	7802	42885	1134	4892	3456	4376	16196	4483	16530	1503
2007	10109	9686	18107	5186	3724	8723	12935	1631	1104	8047	3791	2287	19858	7105	2253	5381	8540	8322	45358	1220	5205	3895	4338	16105	4923	17853	1585
2008	10202	9145	18977	5126	4013	8681	14225	1542	1225	8025	3754	2242	20089	6745	2353	5390	9786	8638	46635	1234	5313	4257	4505	16608	5412	18546	1569
2009	10706	11600	19533	6132	4369	8934	15733	1714	1079	9045	4670	2987	20713	7225	2409	5129	10117	9311	49519	1290	5379	4387	4594	17488	5460	21502	1554
2010	11158	13856	19930	6436	4250	9067	16193	1650	1108	9051	4729	2829	20543	7751	2489	5261	9634	9497	50014	1526	5778	4600	4886	17588	5880	22888	1654
2011	12014	14758	21291	6027	4867	9558	15987	1650	1253	8932	4657	3033	20677	7941	2494	5462	10261	9812	51417	1484	5791	4877	5556	17985	6313	24472	1655
2012	13210	16919	22375	6765	4449	9117	16437	1651	1344	9629	5664	3054	21368	8542	2530	5455	10543	9760	54699	1696	6047	4665	5068	18292	7630	29354	1838
2013	14674	17060	23525	7898	4692	9443	17630	1930	1331	10341	6660	3894	22793	9048	2910	5594	10288	10319	57555	1859	6455	5324	4651	18256	7421	30966	1862
2014	14161	14783	23011	7183	4880	9993	17943	2063	1173	10412	5914	4143	24806	9702	2896	5908	11767	10494	59630	1978	6744	5246	4752	19411	7399	27919	1550
2015	14337	15556	23683	7569	5357	10819	18905	1978	1182	11362	6010	4595	25305	10167	3093	6247	11868	10746	59351	2692	7061	5214	4792	19834	7908	29755	1546
2016	13648	15739	22862	8050	5505	10672	19321	2574	1193	11357	6447	5322	26873	10514	3017	5948	12440	11692	57915	3868	7087	4911	4728	20301	7998	29249	1577
2017	13456	16264	22558	8144	5876	10845	20071	2635	1354	10940	6349	6289	27553	10820	3273	6174	13343	11976	57934	4260	7229	4908	4537	20464	8615	30893	1865

## Sheet: Canada
	AGRI	ARTS	BIOC	BUSI	CENG	CHEM	COMP	DECI	DENT	EART	ECON	ENER	ENGI	ENVI	HEAL	IMMU	MATE	MATH	MEDI	MULT	NEUR	NURS	PHAR	PHYS	PSYC	SOCI	VETE
1963	264	99	452	2	128	335	25	5	8	104	8	35	190	48	9	38	71	35	462	105	28	6	82	292	30	65	0
1964	290	114	502	7	137	418	35	6	8	96	15	58	227	50	12	34	87	67	525	150	36	5	127	336	45	91	1
1965	343	123	560	4	175	489	46	8	7	126	19	63	295	72	17	43	124	76	565	137	41	6	120	423	55	100	0
1966	375	133	591	5	198	576	41	8	16	155	16	56	320	72	26	59	109	101	584	165	46	6	110	438	85	147	3
1967	433	147	684	14	269	716	43	17	25	179	31	52	392	109	38	49	165	152	665	152	74	8	120	681	94	178	2
1968	473	150	785	5	276	868	71	9	24	196	48	83	523	137	44	65	201	207	698	114	91	7	150	910	131	186	4
1969	485	190	984	29	368	1000	104	20	21	253	63	76	646	207	43	79	241	281	882	125	130	18	201	1035	182	287	11
1970	557	245	1213	31	250	1118	144	34	28	324	81	102	789	207	58	109	396	417	1067	92	144	22	232	1226	238	363	10
1971	662	311	1460	40	370	1333	194	66	40	376	77	138	1003	265	74	121	507	558	1266	66	187	28	311	1488	284	425	5
1972	708	343	1583	52	423	1299	227	54	39	389	76	107	1001	323	100	150	549	604	1619	82	229	22	287	1564	316	492	13
1973	914	409	2247	48	509	1385	257	90	64	453	90	113	1106	415	135	350	549	674	3846	98	299	42	428	1550	406	531	90
1974	922	476	2424	87	476	1441	298	96	62	452	116	127	1125	412	143	470	620	776	4710	132	379	56	612	1510	462	640	104
1975	827	537	2473	74	454	1413	276	98	42	427	143	180	1168	421	156	516	655	706	4496	166	425	59	640	1534	494	649	112
1976	859	567	2562	61	451	1452	310	100	50	496	135	134	1145	497	154	559	660	727	4857	170	456	55	651	1621	577	750	107
1977	946	522	2681	74	486	1540	379	96	59	478	138	188	1183	532	155	554	627	779	5094	183	493	61	760	1655	570	709	115
1978	1020	635	2840	94	456	1523	379	142	59	558	163	178	1141	670	184	591	633	791	5343	187	624	109	828	1646	630	851	142
1979	1108	592	2959	103	442	1593	342	123	34	596	178	221	1176	714	199	642	726	821	5291	145	657	61	937	1774	663	821	121
1980	1190	619	3240	115	533	1611	402	147	44	571	145	177	1204	708	189	693	755	902	5260	156	742	92	944	1692	678	926	93
1981	1161	546	3139	124	503	1622	401	139	53	593	153	285	1265	794	206	717	739	861	5676	174	771	116	1081	1687	582	881	116
1982	1244	658	3443	143	509	1699	470	164	60	634	180	212	1417	841	217	766	693	883	5783	140	867	160	991	1735	701	1009	120
1983	1356	595	3459	130	511	1709	465	165	80	731	193	317	1599	962	245	765	752	939	5710	131	883	177	1008	1772	665	975	125
1984	1525	622	3798	166	635	1927	532	212	70	792	213	299	1725	970	265	879	949	1057	6532	143	966	241	1035	2053	732	1136	164
1985	1587	766	4277	251	613	1974	599	212	79	746	288	311	1787	1008	330	897	997	1142	6912	156	1105	239	1035	2240	816	1202	144
1986	1707	734	4412	252	782	2245	814	263	82	842	269	316	1982	1121	326	942	1183	1282	6689	153	1061	263	1150	2361	843	1197	130
1987	1808	745	4402	245	947	2300	827	279	80	1019	296	310	2211	1230	378	967	1161	1336	6869	123	1275	233	1184	2307	852	1277	116
1988	1933	850	4869	364	881	2213	945	365	107	1049	333	468	2752	1196	398	966	1388	1514	7490	148	1304	285	1204	2581	1009	1468	153
1989	2172	885	5080	352	941	2289	1183	356	108	1180	379	536	3839	1488	464	1106	1663	1656	8142	173	1302	349	1285	2894	1051	1563	168
1990	2369	981	5651	366	967	2311	1207	357	95	1495	441	552	3572	1476	464	1268	1629	1708	9123	210	1460	420	1403	3136	1090	1774	167
1991	2293	919	5618	376	1025	2489	1092	359	112	1534	398	553	4053	1470	567	1333	1765	1555	8869	196	1398	445	1412	3242	996	1584	184
1992	2441	894	5926	407	1179	2741	1415	414	134	1499	405	598	4142	1550	501	1447	1947	1826	9093	217	1562	369	1315	3382	1026	1685	192
1993	2844	928	6347	434	1349	2997	1671	420	134	1582	391	610	5452	1636	498	1459	2101	1923	9478	218	1687	421	1344	3793	1052	1606	246
1994	3903	1228	6622	461	1380	2958	2305	408	127	1540	460	663	5384	1956	543	1539	2315	2054	9523	228	1731	489	1359	3999	1172	1976	253
1995	3563	1026	6620	460	1497	2959	2517	415	106	1801	437	688	5849	2106	555	1584	2395	2209	9634	234	1594	538	1419	3946	1173	2035	264
1996	5073	1002	7711	623	1896	3596	2678	450	153	2923	511	678	6137	2646	487	1748	2989	2412	11064	287	1973	521	1468	4383	1526	2224	511
1997	4996	1062	7477	678	1756	3341	2847	461	142	2862	569	843	6426	2696	605	1678	3081	2351	11165	258	2064	590	1527	4421	1458	2369	513
1998	4695	1025	7243	704	1786	3337	2976	484	137	2700	567	711	6372	2623	552	1577	3048	2510	11038	260	1964	555	1454	4538	1523	2301	476
1999	4444	1079	6992	638	1755	3269	2907	437	176	2837	538	738	5839	2727	651	1664	2706	2380	11685	249	2098	663	1515	4204	1555	2411	482
2000	4581	1213	6961	672	1769	3290	3134	470	173	3097	580	867	6525	2729	689	1603	3034	2502	12194	265	2151	721	1421	4687	1655	2794	493
2001	4373	1230	6997	713	1691	3195	3470	476	162	2917	604	770	5936	2808	729	1481	2843	2933	12384	260	2157	777	1400	4643	1742	2776	480
2002	4504	1392	7185	793	1684	3435	4606	512	136	3258	638	807	7640	2881	784	1541	3585	3414	12492	259	2149	812	1531	5486	1759	3260	480
2003	5309	1790	8208	1139	1890	3585	5276	516	188	3355	935	914	8288	3344	837	1810	3592	3724	14497	304	2338	977	1521	5801	1948	4062	561
2004	5492	2045	8250	1330	2081	3872	5377	531	274	3740	1073	1031	11628	3374	955	1933	4019	4304	15316	355	2504	1037	1752	6243	2151	4688	618
2005	6045	2318	9109	1572	2619	4264	6648	720	397	3993	1091	1203	13790	3954	1095	2145	4447	4451	17484	390	2702	1160	1802	6905	2237	5268	675
2006	6592	2773	9721	1682	2580	4678	7723	816	412	4518	1196	1332	12885	4553	1163	2314	4650	5078	19158	432	2818	1473	1853	7661	2455	6222	692
2007	6922	2893	10541	1731	2544	4719	9389	959	401	4605	1308	1721	13217	4790	1212	2471	4892	5252	20531	471	3109	1617	1999	7832	2617	6505	760
2008	7291	3035	10681	1912	2659	4966	9986	1045	452	4730	1447	1930	13425	4986	1330	2444	5422	5657	22340	515	3239	1702	2051	8014	2736	7405	838
2009	7407	3849	11537	2195	3018	5196	10961	1112	415	5018	1620	2469	13739	5108	1546	2530	5783	6195	24225	515	3354	1846	1999	8497	2964	8679	738
2010	7835	4562	11712	2337	2887	5271	10938	1127	412	5172	1782	2324	13910	5547	1585	2582	5539	6208	25141	561	3607	1733	2033	8536	3254	9053	791
2011	8341	4658	12397	2272	3191	5756	10541	1072	452	5117	1620	2400	13390	5791	1596	2640	5992	5970	26454	550	3543	1868	2220	9122	3487	9720	764
2012	9409	5243	13851	2497	3017	5680	10836	1106	410	5500	1984	2435	14138	6042	1688	2741	6277	6200	28692	653	3648	2028	2187	9302	4127	11130	799
2013	9696	5196	13835	2659	3182	5797	11181	1163	449	5989	2194	2745	14627	6268	1745	2799	6097	6237	30007	705	4032	2071	2251	8870	4069	11388	781
2014	10102	5373	13722	2718	3400	5971	11533	1220	372	6450	2101	3002	15829	6628	1855	3010	6856	6415	32420	743	4328	2162	2176	9164	4228	11106	819
2015	9647	5233	13727	2843	3677	6247	11349	1178	359	6178	2075	3219	15771	6939	2001	3050	6630	5967	31946	1008	4418	2090	2254	8930	4201	11949	772
2016	9504	5081	13050	2897	3434	5894	11545	1484	384	6568	2220	3441	16281	7137	1967	2878	6684	6169	31663	1506	4309	2176	2251	9294	4242	11871	746
2017	9504	5177	13121	3020	3668	6107	11512	1473	387	6012	2148	3648	16088	7477	2067	3009	7063	6685	32425	1676	4475	2247	2289	9191	4572	11912	926

## Sheet: France
	AGRI	ARTS	BIOC	BUSI	CENG	CHEM	COMP	DECI	DENT	EART	ECON	ENER	ENGI	ENVI	HEAL	IMMU	MATE	MATH	MEDI	MULT	NEUR	NURS	PHAR	PHYS	PSYC	SOCI	VETE
1963	86	37	227	4	39	143	5	3	2	49	5	25	50	52	7	48	56	24	197	25	26	0	38	210	6	35	2
1964	141	34	226	2	34	186	5	2	4	54	4	34	82	26	3	56	63	35	286	45	40	3	65	254	8	25	0
1965	138	52	267	3	34	210	16	0	0	47	7	40	112	28	16	63	98	63	301	20	35	1	75	414	6	40	3
1966	192	40	314	3	51	254	31	0	3	71	5	38	169	32	23	52	154	72	377	40	53	4	93	433	14	24	2
1967	202	55	359	1	63	382	26	1	1	93	7	48	195	59	29	57	195	77	386	44	56	5	87	663	14	35	3
1968	238	49	539	2	70	474	32	1	1	77	5	32	224	55	23	21	207	75	439	31	61	3	138	747	11	48	0
1969	213	51	604	2	90	540	35	3	2	76	14	46	265	59	29	32	291	115	551	30	85	2	111	883	23	48	5
1970	291	65	862	4	104	633	42	10	5	115	19	46	283	77	46	47	387	138	592	32	89	6	174	1019	23	71	2
1971	318	89	1147	4	151	779	45	4	1	147	7	54	345	76	47	37	459	144	662	11	100	12	234	1157	27	74	3
1972	347	69	1436	9	179	964	45	13	4	127	18	46	448	98	31	75	585	181	1205	10	136	11	276	1458	58	91	5
1973	437	113	2607	23	214	1265	70	14	6	226	17	48	522	313	131	212	859	241	8165	33	327	62	443	1830	109	102	91
1974	514	97	2921	21	291	1556	118	12	8	323	25	35	651	263	154	289	888	280	10602	91	337	98	700	1902	143	129	135
1975	526	189	3111	28	261	1639	99	22	24	287	15	78	762	280	215	357	1018	304	10303	107	405	89	663	2157	156	130	60
1976	544	169	3215	31	286	1800	134	27	23	307	28	66	762	248	187	400	1130	386	10134	97	455	94	710	2452	159	148	37
1977	567	162	3294	23	327	1849	147	18	46	346	25	93	983	305	148	520	1167	438	11250	125	451	75	722	2473	189	202	61
1978	591	161	3398	35	326	1880	209	21	48	389	33	94	924	341	200	528	1256	506	11153	141	499	83	776	2505	238	188	65
1979	643	171	3922	26	415	2169	216	22	62	419	39	143	988	339	207	579	1310	503	11914	144	640	80	930	2755	221	156	99
1980	819	181	4354	25	634	2449	227	28	68	440	39	138	1125	663	265	628	1635	595	11612	160	577	100	1121	3164	200	167	83
1981	742	189	4456	48	494	2420	243	40	67	471	44	149	1311	579	226	675	1665	663	11525	151	680	102	1142	3135	184	190	95
1982	725	213	4391	44	531	2351	249	62	77	503	60	133	1266	602	231	843	1549	685	11843	161	656	126	1305	3123	254	246	113
1983	783	251	4218	46	463	2369	378	33	64	453	65	140	1481	587	248	760	1739	775	10390	144	773	93	1150	3321	160	220	88
1984	877	203	4654	42	536	2510	359	45	92	633	42	165	1420	650	263	812	1687	818	10979	193	811	97	1265	3413	190	248	85
1985	993	231	4926	37	541	2577	413	53	59	559	64	198	1598	652	293	1100	1746	965	12029	199	808	117	1327	3641	210	257	86
1986	1037	296	5280	45	567	2715	664	97	18	661	78	154	1698	664	145	1098	1994	1210	9562	245	893	107	1470	3945	211	344	87
1987	1030	285	5281	40	707	2902	622	114	26	787	74	188	1968	735	189	1175	2197	1222	9465	180	895	118	1371	4283	195	263	107
1988	1310	393	6070	62	718	3012	712	120	18	777	58	347	2493	774	366	1296	2557	1293	12287	196	1069	194	1550	4534	299	362	111
1989	1314	357	6466	76	745	3200	1053	139	33	944	78	376	3360	831	359	1531	3371	1651	13928	199	1173	223	1737	5310	315	377	107
1990	1865	338	7256	61	892	3430	829	156	34	1232	79	338	3069	1075	302	1845	3034	1370	15551	234	1246	188	2235	5248	355	361	125
1991	1687	371	7488	101	1123	3899	980	156	28	1093	124	440	3611	980	250	1771	3499	1621	14524	254	1475	193	1978	6077	422	425	129
1992	1907	380	8082	108	1150	3981	1319	176	22	1197	109	476	3630	1088	271	1926	3651	1812	14637	263	1473	168	2028	6155	376	483	129
1993	2106	490	8320	141	1428	4561	1647	192	36	1255	137	434	4756	1030	357	2230	4294	1981	15726	279	1616	194	1939	7084	437	478	133
1994	2685	515	9271	114	1495	4834	2022	223	50	1464	149	691	5406	1194	389	2472	4616	2392	16009	341	1781	235	2302	8074	448	472	172
1995	2840	596	9380	133	1598	5319	2320	210	36	1621	182	528	5656	1268	406	2490	5042	2653	15767	335	1788	286	2273	8433	482	614	202
1996	4178	728	10332	197	2156	6343	3111	246	56	3064	274	663	7347	1775	445	2966	6340	3611	17333	351	2013	301	2502	10496	602	918	415
1997	4300	706	10807	246	2311	6897	3400	274	77	3369	252	871	8586	2003	517	3150	7830	4285	18470	372	2054	337	2438	11778	695	1128	434
1998	4715	779	11258	316	2283	7117	3868	384	87	3450	306	768	7850	2006	444	3038	7409	4670	18279	396	2266	384	2405	11794	621	1177	477
1999	4705	782	10692	286	2264	7100	3539	387	78	3511	348	744	7789	2176	608	3106	7589	4630	18704	380	2240	401	2583	12333	687	1272	503
2000	4730	847	10533	297	2372	7088	4195	430	86	3584	399	971	8704	2050	567	3037	7625	5227	18779	391	2266	457	2248	12975	691	1455	514
2001	4583	954	10594	482	2437	7092	4352	392	77	3567	620	1001	8386	2176	641	2891	8096	5681	18957	396	2135	480	2226	13151	1160	1892	539
2002	4539	1528	10398	496	2622	7283	5219	426	74	3839	728	941	9615	2305	629	2934	8885	6148	18056	351	2256	538	2147	13626	1306	2397	568
2003	4904	1669	11219	670	2546	7475	5982	500	95	4692	909	953	10036	2553	765	3128	8176	6468	19635	434	2254	530	2130	14165	1395	2806	546
2004	5205	1775	11121	679	2750	7647	5683	600	146	4708	922	1034	12245	2605	813	3182	9051	7098	20438	420	2252	690	2290	14828	1523	3113	688
2005	5458	1832	11327	883	3039	7813	6999	703	186	5328	1079	1144	14435	3070	902	3231	8667	7221	21615	581	2284	916	2411	15759	1602	3385	734
2006	5949	2053	11635	961	3340	8517	8951	696	202	5657	1209	1399	15206	3485	1028	3483	9426	7928	22812	579	2574	1537	2352	16991	1636	3950	740
2007	6473	2151	12261	1097	3434	8494	10318	1000	210	5714	1208	1706	15040	3655	1153	3621	9351	8418	23792	610	2552	1598	2451	17319	1813	4425	795
2008	7107	2623	12523	1307	3713	9090	12228	1061	272	5892	1527	1950	16232	3810	1085	3599	10843	9192	25074	665	2639	1714	2510	18238	1846	4669	800
2009	7587	3532	13171	1648	3978	9183	13158	1136	212	6785	1780	2535	16852	4108	1104	3652	10869	9579	26023	696	2667	1933	2593	18652	2064	5732	852
2010	7897	4168	13034	1805	3923	9248	13905	1198	218	6891	1897	2077	17110	4519	1195	3646	10677	10214	27424	872	2642	2085	2631	19031	2230	6067	896
2011	8538	4555	13895	1739	4137	9444	14067	1207	222	6797	1971	2618	17550	4763	1080	3671	11339	10594	27892	834	2694	2030	2621	19579	2269	6606	896
2012	9468	5039	14969	1921	4010	9416	14964	1332	281	7296	2295	2480	17997	4982	1119	3606	11610	10660	29164	929	2811	2072	2688	19587	2552	7222	897
2013	10055	5177	15309	2339	4400	9942	15489	1437	292	7888	2675	3164	20076	5226	1173	3751	11634	11327	29837	866	3047	2268	2780	19406	2735	7463	925
2014	9805	5442	15151	2525	4540	10023	16336	1533	262	7835	2550	2960	20249	5653	1304	4049	11971	11537	30620	1055	3092	2320	2784	19104	2557	7762	892
2015	9818	5261	15026	2543	4718	10374	16089	1547	275	8022	3181	3162	20142	5732	1411	4144	12002	11131	30213	1447	3240	2196	2723	19233	2791	8609	777
2016	9469	5395	14236	2759	4630	10152	15522	1812	298	8439	2822	3391	19779	6254	1332	4190	11927	11493	31151	1971	3189	2369	2821	19512	2751	8403	661
2017	9409	5298	14550	2691	4727	10121	16087	1770	307	7893	3155	3892	19605	6399	1128	4265	12385	12145	30378	2306	3471	2214	2780	19839	2726	8578	744

## Sheet: Australia
	AGRI	ARTS	BIOC	BUSI	CENG	CHEM	COMP	DECI	DENT	EART	ECON	ENER	ENGI	ENVI	HEAL	IMMU	MATE	MATH	MEDI	MULT	NEUR	NURS	PHAR	PHYS	PSYC	SOCI	VETE
1963	368	84	221	11	52	327	9	5	74	129	49	22	142	119	32	40	78	83	383	81	18	14	43	187	41	94	5
1964	446	78	222	8	52	377	7	4	72	171	51	44	148	160	28	53	102	94	444	173	18	18	62	225	43	130	26
1965	553	76	250	25	50	404	14	11	81	163	48	30	207	159	29	54	94	90	533	209	18	12	65	221	47	94	103
1966	574	94	310	14	75	507	26	5	60	170	59	33	182	162	33	59	110	88	509	186	39	16	69	221	66	125	91
1967	560	133	378	13	93	579	46	10	80	226	49	48	264	154	20	59	147	102	638	163	42	17	94	310	77	157	133
1968	670	96	441	20	96	691	43	8	73	251	50	30	278	172	29	64	183	102	590	88	49	29	143	399	76	136	162
1969	714	128	484	29	118	723	47	8	79	225	49	31	306	177	31	89	192	178	771	90	67	15	139	402	98	167	146
1970	801	165	674	30	117	745	35	29	75	249	74	52	329	192	53	105	288	194	1070	51	76	43	126	478	155	217	160
1971	764	136	740	15	118	746	36	25	61	273	70	44	313	172	64	114	277	200	1147	39	95	30	125	469	157	221	152
1972	891	170	796	33	136	796	53	32	72	351	75	54	344	224	64	172	299	269	1316	43	102	19	125	502	129	241	182
1973	959	220	1006	18	124	779	66	30	65	332	77	57	408	241	87	280	340	308	2426	70	154	32	139	553	163	389	179
1974	999	201	1131	18	126	826	70	40	82	379	100	40	444	263	74	350	349	317	2422	101	133	32	220	605	156	405	173
1975	1034	235	1250	43	126	810	87	41	83	369	105	35	486	286	73	354	303	340	2621	89	176	26	310	590	167	419	172
1976	1133	239	1172	40	136	849	87	45	110	421	87	36	419	338	81	340	326	344	2792	111	185	33	257	659	190	431	271
1977	1315	280	1228	67	147	855	91	52	112	474	101	63	481	369	80	389	360	365	2979	97	192	30	369	673	212	500	301
1978	1363	272	1376	75	146	810	96	65	106	533	131	84	442	413	80	435	355	391	2971	94	207	42	367	616	228	554	252
1979	1301	309	1628	95	174	752	107	85	93	618	176	81	521	547	129	468	399	384	3366	95	259	56	572	671	287	512	290
1980	1451	345	1724	85	226	942	157	75	91	521	144	91	538	477	116	523	406	449	3424	106	260	30	501	695	315	694	296
1981	1625	366	1907	88	201	1012	153	96	108	577	159	101	592	568	111	575	421	418	3754	88	314	68	602	745	369	719	297
1982	1511	364	1945	146	186	969	120	80	104	546	167	129	585	579	127	604	494	467	3598	76	305	57	599	773	346	713	250
1983	1637	391	1781	118	235	967	145	72	92	575	184	152	665	620	110	569	485	427	3228	102	314	69	497	763	340	736	220
1984	1700	422	1980	100	249	1061	138	88	121	666	190	140	709	624	113	638	490	453	3433	99	307	100	448	771	338	867	275
1985	1766	414	2106	117	260	1031	207	96	110	690	240	156	733	650	126	696	509	489	3673	100	362	117	474	825	375	916	315
1986	1757	406	2041	152	278	880	216	110	116	805	228	132	715	691	159	648	567	527	3844	116	349	97	500	884	383	1007	237
1987	1846	471	2096	135	257	1065	220	123	120	782	200	160	814	727	151	751	527	561	4046	94	429	106	565	955	388	1025	140
1988	1977	490	2373	187	334	1144	260	152	119	819	224	164	763	711	198	806	574	606	4200	108	462	119	537	1037	447	1081	145
1989	1933	520	2412	212	273	988	309	143	130	845	233	167	806	725	223	773	575	592	4575	97	529	137	510	934	513	1198	165
1990	2254	557	2677	201	330	1095	398	140	121	912	230	167	979	867	207	875	585	664	5337	120	529	150	616	1080	501	1353	157
1991	2226	614	2650	244	286	1063	333	130	113	956	249	167	1083	856	219	913	667	584	5481	111	521	166	550	1118	506	1381	174
1992	2482	587	2864	283	357	1220	485	177	120	1086	254	240	1127	931	257	955	757	718	5769	121	556	186	580	1185	498	1456	186
1993	2577	610	2987	306	377	1248	542	174	114	1050	285	204	1204	959	332	1075	878	837	6440	118	554	246	594	1504	502	1489	191
1994	2988	749	3234	422	443	1253	686	189	144	1113	347	238	1487	1123	299	1107	1022	938	6504	120	597	318	655	1719	621	2002	220
1995	2873	752	3501	441	508	1489	1028	196	121	1237	353	248	2097	1230	324	1161	1251	1103	6955	124	689	391	735	1996	663	1973	361
1996	3482	651	3896	502	770	1821	1505	210	123	1753	324	329	2779	1577	390	1218	1700	1364	7058	168	837	365	800	2487	723	1797	375
1997	3825	660	4091	623	695	1750	1600	267	121	1959	430	276	2582	1716	432	1349	1673	1463	7493	181	890	402	779	2568	787	2053	335
1998	3747	798	4057	677	707	1756	1753	264	144	2035	491	331	3018	1875	542	1293	1751	1492	7850	161	939	469	780	2742	797	2261	240
1999	3774	747	3850	808	717	1659	2030	449	124	2220	505	287	2896	2017	564	1346	1743	1582	8337	197	960	512	807	2689	862	2147	355
2000	4159	889	4190	829	764	1784	1913	291	149	2147	537	418	3486	1914	667	1359	1940	1588	8694	175	982	585	860	2721	986	2404	367
2001	3887	838	4068	917	762	1802	2407	322	147	2387	521	407	3289	2153	698	1222	1978	1839	9492	168	999	719	896	3036	1033	2498	323
2002	4239	984	4218	1020	831	1758	2323	289	181	2263	587	346	3679	2108	758	1347	2373	1821	9610	184	988	676	818	3051	1165	2826	355
2003	4587	1231	4549	1180	923	2050	2861	402	230	2464	806	359	4092	2336	828	1435	2159	2129	10454	187	1123	658	853	3329	1166	3590	425
2004	4642	1306	4938	1292	920	2084	2684	395	162	2793	955	348	5615	2497	936	1503	2442	2527	11613	230	1270	803	981	3527	1368	3585	415
2005	5273	1512	5073	1690	1127	2323	4115	780	247	3070	992	456	6752	2807	1009	1506	2570	2821	12213	272	1313	864	1091	4006	1435	4403	433
2006	5846	1619	5468	2006	1277	2479	5369	557	241	3396	1043	434	6734	3320	1071	1723	2986	2903	13867	305	1530	1247	1206	4498	1626	5283	551
2007	5963	1889	5903	1990	1447	2612	6444	617	280	3386	1202	1157	7110	3758	1202	1862	3009	2844	14925	297	1647	1617	1305	4688	1662	5824	591
2008	6378	2450	6481	2354	1387	2895	6800	631	298	3592	1405	857	7686	3580	1296	1917	3401	3123	16640	343	1830	1679	1320	4893	2007	7421	534
2009	6803	3040	7059	2688	1686	3234	7300	715	289	3917	1557	1165	7828	4196	1610	1891	3634	3802	18115	383	2010	1874	1321	5259	2188	8395	570
2010	7306	3377	7398	2921	2001	3441	7471	797	257	4443	1942	1400	9040	4429	1707	1972	4100	3418	19566	433	2281	2048	1540	5598	2321	9042	643
2011	8083	3688	8281	2933	1841	4005	7383	764	288	4870	1790	1396	9250	4738	1868	1998	4057	3948	21142	476	2207	2272	1533	6230	2739	9711	697
2012	8868	4250	9386	3330	2129	4045	7954	729	366	5207	2385	1583	10065	5414	1923	2180	4669	4021	22964	545	2370	2111	1621	6417	2996	11715	733
2013	10176	4568	10552	3814	2339	4548	8612	853	388	5511	2738	2007	11079	5997	2189	2474	5116	4033	26132	637	2820	2552	1802	6742	3338	12975	751
2014	10310	4825	10964	3961	2944	4772	8698	889	331	6021	2723	2324	12594	6521	2226	2656	5839	4312	27964	860	3159	2755	1841	6996	3688	13358	735
2015	10545	5048	11061	4042	3079	5485	8984	1126	306	6397	2755	2529	12781	7021	2364	2744	5903	4347	28311	1107	3198	2873	1983	6947	3992	13950	786
2016	10675	4845	10812	4224	3025	5286	9058	1312	345	6884	2980	3042	12967	7451	2441	2724	6213	4524	28303	1707	3423	2779	2104	7260	3936	13673	708
2017	10539	5200	10767	4232	3174	5259	9157	1234	369	6280	2878	3237	13965	7592	2568	2690	6770	4738	28981	1741	3452	2964	2028	7478	4461	14269	761

## Sheet: Japan
	AGRI	ARTS	BIOC	BUSI	CENG	CHEM	COMP	DECI	DENT	EART	ECON	ENER	ENGI	ENVI	HEAL	IMMU	MATE	MATH	MEDI	MULT	NEUR	NURS	PHAR	PHYS	PSYC	SOCI	VETE
1963	823	12	1337	0	158	939	17	53	9	108	4	130	622	75	5	78	486	215	1432	73	50	0	519	818	61	31	1
1964	886	13	1430	3	165	1014	20	60	20	135	10	196	596	111	11	72	482	222	1516	77	47	1	596	1052	44	20	1
1965	1020	30	1619	1	165	1127	16	38	13	108	8	271	701	118	21	69	530	208	1519	83	43	1	569	1258	69	34	0
1966	1110	53	1917	0	230	1345	11	23	23	139	5	254	794	131	51	83	577	240	2250	99	101	2	667	1347	86	58	0
1967	1245	17	2142	2	296	1691	17	29	25	156	7	284	998	140	29	89	730	265	2386	98	82	1	912	1606	87	41	1
1968	1298	29	2539	2	323	2147	26	40	19	202	8	335	1048	142	23	102	768	297	2584	62	102	2	1323	1808	90	61	0
1969	1381	40	2745	0	329	2142	28	89	14	190	11	339	1052	189	34	108	763	328	2640	60	102	5	1430	1742	189	152	0
1970	1347	35	2689	5	312	2110	54	10	24	256	9	359	1346	159	43	91	878	329	2426	34	116	4	1145	2105	90	60	0
1971	1495	31	3014	2	379	2239	61	27	21	244	6	392	1455	180	54	111	1005	347	2773	28	125	3	1553	2436	78	67	5
1972	1616	30	3374	6	715	2825	65	23	21	268	12	574	1961	224	45	114	1210	360	3855	18	146	5	1374	2640	66	39	9
1973	1899	42	4350	4	779	2995	70	43	29	309	14	580	1919	281	48	258	1357	432	9026	15	317	55	2162	2899	58	44	11
1974	1834	46	4357	2	839	3138	106	29	34	278	13	502	2324	301	40	335	1531	431	8355	58	308	54	2279	3149	81	38	24
1975	2036	81	4592	3	1043	3323	114	60	39	282	16	566	2230	457	45	424	1495	547	8929	86	359	79	2726	3061	88	43	29
1976	2083	66	5145	9	1028	3491	127	35	43	290	19	539	2516	459	51	472	1818	587	8921	76	379	94	2424	3484	99	60	36
1977	2245	53	6061	16	1118	3624	155	55	50	323	20	666	2916	610	57	620	2003	635	10201	133	449	89	2581	3683	113	71	57
1978	2400	74	5928	29	1065	3929	207	57	50	342	29	771	2871	718	78	658	2154	661	11128	152	550	90	2971	4135	155	77	47
1979	2439	79	6447	39	1201	4184	312	92	77	401	32	816	3238	702	70	821	2594	816	11550	117	641	104	3202	4400	170	94	67
1980	2742	92	7284	62	1402	4719	413	101	116	413	29	787	4073	804	62	932	2704	806	12836	156	767	92	3735	5341	168	125	65
1981	2655	100	7791	39	1382	4773	452	93	93	447	36	919	4364	939	120	1061	3117	840	13608	135	889	135	3877	5428	204	149	48
1982	2691	115	8307	41	1355	5003	513	96	146	436	39	867	4389	899	110	1163	2870	967	14159	159	839	156	3976	5245	254	162	37
1983	2915	124	8452	61	1353	5030	707	92	114	573	52	992	4216	980	77	1230	3445	1054	12951	138	931	172	3677	5551	155	150	49
1984	3181	121	9372	53	1387	5673	623	81	143	604	42	1070	4726	986	147	1332	3609	1121	15669	157	1074	218	4500	5942	209	185	61
1985	3259	95	9701	72	1553	6004	710	87	158	603	62	1172	5612	1171	165	1465	3628	1073	16820	179	1153	211	4655	6538	187	217	71
1986	3236	152	10156	41	1575	6268	1045	108	199	785	63	1087	5612	1278	143	1527	4246	1392	14325	221	1343	230	4681	6822	227	290	68
1987	3312	171	9964	55	1692	6531	1152	102	205	762	59	1041	7304	1161	169	1545	4978	1529	14515	155	1428	245	4112	8176	200	240	101
1988	3177	189	10679	63	1888	6927	1243	146	210	804	57	1221	8481	1315	252	1853	5552	1512	19555	168	1594	293	5466	8677	216	307	113
1989	3722	203	12559	91	2180	7925	1291	129	278	894	93	1443	10120	1283	237	2034	6897	1659	20534	196	1634	299	5070	9726	188	324	145
1990	3775	310	13094	104	2375	8445	1384	186	338	913	89	1290	10078	1506	274	2210	7564	1802	21125	232	1942	329	5496	10702	323	373	135
1991	3958	166	13372	110	2560	8828	1384	180	285	1047	109	1761	11796	1700	280	2289	8300	1640	21243	246	2016	295	5380	11537	287	399	388
1992	2661	204	13572	100	2493	9017	1505	182	295	1199	90	1566	10541	1582	344	3101	7931	1657	22164	283	2280	387	5833	11229	298	447	377
1993	3135	295	14512	100	2917	9331	2757	183	367	1379	107	1560	14214	1546	390	3239	9265	1936	23426	245	2510	318	5661	13088	261	447	397
1994	3630	219	15902	129	2877	10283	2905	208	330	1272	125	1798	14662	1535	370	3819	10408	2173	24527	281	2712	345	5874	14540	352	496	508
1995	4024	287	16471	141	2991	10439	3567	180	362	1390	132	1934	16127	1880	450	3528	11364	2390	25554	305	2799	302	6376	15223	317	670	490
1996	4665	395	17018	147	3890	12478	4361	184	467	2288	127	1621	17001	2043	559	3603	13533	3090	26025	288	3388	379	5963	16950	417	534	609
1997	5303	335	17970	182	4033	12807	5001	209	533	2613	151	2698	18975	2251	671	3645	15117	3435	27607	329	3431	390	5724	18177	505	790	529
1998	5278	373	17988	204	3994	13848	5694	238	579	2484	186	2230	18621	2409	756	3703	15678	3720	27001	350	3477	382	5592	19048	467	943	604
1999	5204	355	17881	302	4515	13259	6520	353	600	3237	253	1724	21170	2812	643	3863	16426	3884	26579	342	3401	433	5527	20508	459	784	585
2000	5752	571	18901	366	4755	13512	6310	245	631	3083	254	2297	21988	2365	712	3987	16426	4246	27332	340	3733	476	5361	21481	505	1154	601
2001	5723	362	17794	406	5174	13392	6864	259	700	3216	250	2509	21733	2793	698	3598	18029	5290	25679	423	3557	453	4814	23003	562	1009	633
2002	6401	682	17657	423	4791	13546	7659	265	746	3373	270	2998	21988	2510	715	3632	18464	5257	26146	424	3475	455	4990	24203	543	1288	571
2003	6438	495	18522	510	5328	13435	8461	322	818	3880	416	2784	25724	3121	677	3936	18310	5701	26616	438	3427	504	4990	24489	546	1540	647
2004	6751	710	18819	571	5258	13799	7172	291	870	3904	411	2680	27654	3000	708	3857	17440	5754	27281	475	3680	455	5078	23659	695	1509	667
2005	7270	647	18683	609	5255	13884	8893	440	1034	4456	521	2788	34628	3281	715	3994	17503	5817	28179	497	3536	457	4835	25116	657	1563	622
2006	7274	817	18696	702	6032	13688	10999	405	840	4774	663	2941	33534	3810	915	3936	18763	6389	27612	570	3562	518	4986	26074	650	2083	646
2007	7443	719	19416	700	5638	13254	11893	471	817	4401	653	3776	29358	3848	929	4148	18840	6846	28096	578	3785	569	4766	26388	777	2390	733
2008	8018	792	19281	786	5311	13711	14516	482	906	4953	700	3527	29308	4015	867	4093	18732	6949	27756	597	3671	673	4936	25114	667	3060	684
2009	7562	877	19792	900	6230	14223	16164	556	965	5017	853	4499	31225	4242	826	4085	18920	7589	30937	659	3473	881	4985	25183	805	3123	730
2010	7802	1121	19385	832	5417	13475	16360	551	987	4683	931	3945	31149	4172	929	3957	18151	7170	32242	721	3428	804	4930	25613	815	2972	675
2011	8387	1019	19470	890	5905	14082	16776	486	963	5005	941	4111	30260	4634	1002	4001	18770	7376	33565	750	3482	828	4766	25767	970	3074	702
2012	8982	1118	20653	948	5876	13787	16800	613	1176	4892	1045	3431	29864	4275	904	4088	17630	7268	34984	947	3443	939	4468	24189	941	3318	776
2013	9650	1205	20635	1152	6254	14245	17290	584	1073	5312	1205	4333	30723	4651	1016	4185	17957	7301	36202	1288	3508	984	4433	23918	986	3374	734
2014	9392	1293	19910	1135	6143	13902	15499	514	973	5383	1114	4133	29539	4779	979	3924	18141	7430	37733	1393	3562	985	4229	23120	1034	3435	663
2015	9447	1338	19717	1262	6096	14012	14931	580	968	5298	1235	4478	28386	4909	1190	3861	16829	7108	34997	2093	3638	1022	4266	21334	1050	3907	619
2016	9060	1251	19075	1310	5805	13619	16625	907	965	5380	1309	4675	28595	5122	1166	3760	17347	7798	35566	2842	3443	1045	4375	23012	1101	3976	700
2017	8653	1244	18769	1237	6053	13848	16357	1135	1063	5461	1217	4884	27625	5082	1207	3720	17722	9086	35291	3037	3499	1217	4347	23323	1134	4270	679

## Sheet: Italy
	AGRI	ARTS	BIOC	BUSI	CENG	CHEM	COMP	DECI	DENT	EART	ECON	ENER	ENGI	ENVI	HEAL	IMMU	MATE	MATH	MEDI	MULT	NEUR	NURS	PHAR	PHYS	PSYC	SOCI	VETE
1963	83	25	249	0	28	130	5	0	0	22	3	12	29	30	18	11	28	29	182	35	22	1	62	257	2	17	1
1964	200	25	380	0	30	197	11	0	1	27	2	13	59	20	10	7	32	38	283	51	32	4	105	313	6	15	5
1965	211	17	367	1	45	252	16	0	1	20	3	15	70	41	16	17	59	69	293	52	41	4	122	453	7	18	1
1966	91	18	441	3	49	355	13	3	0	29	6	32	230	43	6	22	85	98	328	43	49	2	161	457	5	8	3
1967	136	25	504	0	72	452	22	0	3	38	4	28	178	40	10	28	93	92	367	41	77	3	153	558	9	15	5
1968	159	24	524	0	69	534	18	1	1	49	5	32	148	41	17	22	149	193	349	28	82	3	174	653	15	28	1
1969	146	28	549	3	80	504	23	8	2	55	17	32	180	47	15	26	160	90	373	34	65	8	189	763	15	29	2
1970	163	37	661	0	99	626	35	7	1	87	13	47	209	34	20	28	207	107	435	27	72	5	211	825	15	38	3
1971	172	28	776	4	101	705	32	5	0	73	4	26	189	58	24	28	251	112	610	11	90	8	212	910	10	61	4
1972	220	41	834	1	112	798	39	5	6	71	6	32	248	44	24	49	280	119	2086	12	101	5	229	975	13	49	6
1973	271	41	1225	6	133	792	62	9	8	95	6	30	281	113	54	277	301	161	6799	22	100	10	278	995	13	54	14
1974	260	41	1400	4	127	936	50	9	5	108	7	24	356	98	79	432	384	169	7295	36	100	8	353	1059	21	57	7
1975	274	47	1450	2	127	882	71	6	7	105	6	39	325	94	144	358	365	201	6675	38	142	18	344	1043	18	66	13
1976	325	66	1616	2	153	1010	83	10	15	105	8	36	318	106	83	320	413	241	7197	38	170	13	333	1058	33	75	12
1977	311	58	1687	5	160	1033	64	19	12	151	15	49	362	139	66	379	428	247	7423	36	163	13	421	1127	37	77	11
1978	367	59	1764	5	198	1019	110	9	7	176	25	61	420	163	91	412	516	288	7951	46	277	9	495	1233	48	92	10
1979	388	56	2042	9	225	1247	121	11	10	142	33	71	479	181	98	506	539	303	9353	40	307	15	568	1357	50	98	18
1980	490	78	2165	7	302	1356	163	41	8	192	23	106	565	225	67	526	694	389	9117	38	344	27	673	1488	51	120	8
1981	604	61	2534	4	266	1394	179	24	5	249	29	109	630	228	106	562	647	378	9394	27	458	54	806	1625	74	84	18
1982	434	97	2699	11	315	1452	214	33	10	218	49	133	717	275	117	703	676	442	9312	43	448	42	848	1729	98	115	20
1983	447	94	2818	14	361	1703	253	34	10	242	34	143	831	324	54	640	907	465	7237	34	477	32	1004	1943	98	120	21
1984	651	118	3135	16	368	1690	305	53	7	307	44	163	936	399	70	719	912	631	8861	56	549	51	1180	2100	146	141	27
1985	589	128	3468	11	399	1701	295	42	6	191	37	198	953	300	63	768	880	634	10436	40	628	47	1091	2077	126	137	16
1986	718	174	3449	19	340	1655	363	47	17	269	67	162	776	364	71	626	900	736	7614	48	661	59	1084	2029	122	182	29
1987	588	162	3269	20	401	1741	442	63	13	298	46	174	1106	382	78	679	1007	859	7443	40	663	85	1215	2406	129	205	32
1988	989	301	4034	31	458	1924	523	73	15	320	74	241	1451	448	126	829	1049	996	10086	48	883	87	1926	2680	254	241	30
1989	1020	176	4326	38	539	2103	707	94	22	388	62	275	2026	474	169	978	1519	1116	12196	65	947	124	1665	3164	272	207	39
1990	1185	258	4653	39	535	2142	620	100	23	567	88	289	1995	513	193	931	1269	1079	12445	75	1218	132	2388	3375	293	302	33
1991	945	226	4949	45	611	2342	729	102	36	659	102	287	2245	571	202	1024	1579	1238	11004	71	1149	169	1618	3540	248	319	66
1992	1272	297	5226	44	694	2537	840	132	35	749	97	365	2338	646	233	1207	1607	1248	11729	109	1341	188	2290	3968	246	353	43
1993	1623	299	5630	59	932	2873	1085	156	37	792	114	356	2909	675	239	1300	2028	1497	11919	95	1206	153	1839	4472	306	317	69
1994	1851	420	6005	74	990	3006	1455	149	67	852	131	425	3344	752	309	1454	2216	1689	12311	130	1418	192	1863	5034	306	385	88
1995	1890	305	6262	109	917	3292	1804	193	47	1108	153	452	3595	881	254	1250	2462	1991	11854	128	1412	237	1978	5365	333	401	107
1996	2425	475	7296	143	1328	3881	2062	164	103	1757	160	454	4771	1083	350	1549	3085	2369	15078	131	1651	280	2007	6457	397	599	142
1997	2214	443	7297	130	1227	3609	2409	158	111	2054	167	457	5100	1276	458	1619	3342	2737	15780	145	2214	287	2001	6885	444	520	142
1998	2347	422	7051	173	1213	3966	2681	197	109	2104	202	527	5133	1267	337	1637	3388	2819	15020	152	1857	314	1863	7180	473	667	142
1999	2452	473	7091	178	1300	3941	2586	236	132	2336	191	474	4984	1306	400	1713	3395	2791	14884	139	2082	283	1860	7784	458	531	164
2000	2725	506	7197	205	1439	4076	3081	227	153	2504	256	637	5965	1349	492	1820	3808	3170	15292	163	2038	306	1892	8337	532	805	203
2001	2619	479	7337	236	1400	4215	3535	272	161	2603	335	632	6473	1483	508	1695	4125	3987	15433	159	1956	392	1887	8763	612	872	238
2002	3179	761	7581	280	1596	4460	3958	305	202	2822	353	647	7195	1610	444	1707	4603	4290	15551	195	1944	454	2103	9364	608	997	252
2003	3576	813	8514	416	1465	4675	4611	338	221	3533	586	738	7896	1810	471	1994	4403	4621	17494	205	1993	366	2061	9852	764	1186	485
2004	3716	970	8752	422	1516	5017	4486	399	286	3632	593	692	9345	1976	537	2022	4932	5075	18403	218	2192	434	2346	10702	816	1433	356
2005	3742	1072	9008	532	1683	5130	5497	539	311	3992	729	884	10924	2152	600	2094	4552	5481	19714	247	2296	465	2421	10923	865	1582	486
2006	4127	1239	9706	655	1815	5265	6454	573	310	4411	927	918	11218	2688	683	2198	4855	5694	21814	268	2679	553	2542	11946	967	1976	507
2007	5160	1252	10541	753	2114	5584	7838	614	543	4547	1057	1261	11901	3074	719	2487	5400	6330	23108	329	2694	637	2644	12492	1051	2560	620
2008	5453	1399	10755	1017	2119	5853	8713	826	631	4979	1142	1406	12142	3099	765	2697	5810	6560	25002	388	2789	818	2905	12451	1086	2933	667
2009	5817	2016	11084	1220	2647	6194	10140	840	583	5457	1437	1808	12945	3577	846	2573	6102	7010	26272	478	2879	814	3105	12915	1331	3673	687
2010	5866	2428	11296	1374	2439	5937	10274	955	645	5333	1485	1678	13333	3585	787	2674	6025	7028	27247	537	2987	939	3097	13068	1500	3849	774
2011	6731	2646	12287	1447	2563	6334	10771	875	685	5319	1575	2140	13571	3956	840	2933	6481	7514	28141	541	3178	965	3318	13306	1785	4224	673
2012	7379	3274	13448	1691	2639	6338	11053	873	822	6342	2040	2106	14500	4239	840	3113	6763	7918	31819	667	3297	1088	3310	14100	1950	5211	805
2013	8247	3337	14661	2426	3483	7007	12666	1293	746	6314	2448	2613	16102	4844	963	3428	7122	8637	33393	648	3638	1161	3402	13983	2173	5456	923
2014	8390	3900	14634	2477	3326	6827	12714	1216	746	6284	2276	2935	18319	5396	1045	3817	7837	8902	35008	895	3732	1082	3421	14633	2289	6449	824
2015	9170	4384	14672	2564	3642	7001	13600	1346	716	7424	2407	4101	19659	6016	1130	3499	7749	8567	34282	1243	3880	1009	3446	14207	2552	7768	920
2016	8643	4615	14023	2845	3897	7264	13328	1732	771	7040	2415	3747	19439	6150	1065	3492	8044	9119	34286	1679	3914	1160	3889	15501	2508	8279	906
2017	8781	5088	14194	3159	4086	7214	14112	1697	854	6780	2606	4867	19687	6946	1095	3476	8552	9626	34392	2068	3968	1312	3611	15012	2673	9160	937

## Sheet: Netherlands
	AGRI	ARTS	BIOC	BUSI	CENG	CHEM	COMP	DECI	DENT	EART	ECON	ENER	ENGI	ENVI	HEAL	IMMU	MATE	MATH	MEDI	MULT	NEUR	NURS	PHAR	PHYS	PSYC	SOCI	VETE
1963	132	35	230	2	37	239	12	11	0	24	4	6	58	37	23	75	37	37	267	41	50	2	24	102	8	26	11
1964	166	41	224	2	51	291	5	32	0	66	6	16	87	28	18	56	51	60	288	45	43	7	19	121	9	26	3
1965	141	52	220	1	52	343	15	17	1	51	2	13	132	36	14	61	61	49	281	38	42	1	33	170	5	32	8
1966	191	50	301	4	59	400	5	16	6	50	5	16	171	39	17	55	78	40	303	63	48	1	65	231	21	27	5
1967	196	60	338	1	101	482	7	16	2	87	7	12	177	54	19	86	110	55	303	27	49	4	56	318	28	50	10
1968	235	65	397	5	78	497	14	15	3	70	20	7	143	52	17	64	129	64	366	26	67	3	93	341	15	77	15
1969	240	52	400	2	70	478	17	12	7	81	17	16	234	76	23	58	149	80	403	20	57	9	80	381	30	57	10
1970	246	85	528	4	83	547	14	8	7	65	11	15	223	72	23	71	171	73	486	8	97	12	93	401	43	59	11
1971	252	96	508	4	91	564	27	11	5	74	16	14	216	65	21	69	166	85	501	7	76	7	97	475	28	80	8
1972	287	84	699	8	143	649	28	18	13	83	25	20	279	91	23	100	203	103	644	11	122	6	112	541	45	94	19
1973	332	93	932	4	128	690	35	16	26	88	24	16	290	76	52	173	276	124	1749	8	121	12	183	587	40	108	21
1974	375	91	975	6	124	664	53	22	37	122	39	26	367	140	41	192	284	136	2238	25	155	11	262	612	56	106	34
1975	376	111	1094	4	101	652	78	23	29	119	15	35	316	111	22	224	276	211	2257	55	221	14	283	664	43	85	24
1976	371	104	1119	9	139	698	79	20	25	125	30	32	375	160	36	256	296	221	2260	50	203	12	266	741	68	102	49
1977	424	123	1302	9	136	768	87	21	44	132	38	43	406	196	25	271	358	233	2441	41	208	10	344	771	62	135	40
1978	493	125	1436	11	175	829	90	46	51	150	43	29	383	186	37	323	345	279	2505	61	242	17	359	808	80	153	78
1979	523	125	1568	16	175	855	155	44	55	164	34	53	448	226	36	431	338	283	2776	53	267	20	456	844	84	164	99
1980	506	158	1561	22	216	920	135	55	60	156	57	50	425	252	58	460	438	297	2786	49	286	14	572	911	92	185	63
1981	513	162	1745	29	175	941	171	63	51	172	62	64	500	312	43	457	416	342	2948	43	287	19	661	1036	118	233	57
1982	592	206	1739	19	171	880	174	41	88	201	59	55	535	287	49	511	383	373	3177	48	360	45	568	1042	152	268	61
1983	632	252	1927	36	208	961	193	54	67	210	97	60	561	345	51	527	465	365	3247	57	365	33	583	1038	188	339	67
1984	634	226	2151	40	192	938	234	65	97	271	87	61	597	314	71	605	438	441	3875	58	358	43	568	1098	201	351	74
1985	729	246	2349	48	219	934	232	92	91	230	103	96	637	413	102	757	513	449	4158	47	375	54	513	1175	189	364	81
1986	761	251	2248	52	250	1050	254	100	110	251	106	70	643	420	71	655	531	546	4148	63	432	55	610	1191	194	405	104
1987	778	301	2357	53	288	1017	386	128	113	291	109	64	775	398	122	599	643	598	4217	45	461	50	583	1305	248	470	84
1988	837	323	2437	65	354	1173	389	131	119	314	131	146	1111	458	148	653	761	563	4915	62	498	91	703	1540	299	524	122
1989	950	316	2629	73	380	1246	526	132	123	444	143	134	1377	578	185	818	961	718	5498	60	513	92	809	1687	309	551	119
1990	1112	345	2976	95	374	1302	472	152	126	510	154	130	1388	652	217	977	1014	657	6062	65	618	147	1236	1834	374	660	155
1991	1056	345	3176	105	434	1406	582	177	118	470	188	147	1532	727	210	1036	1093	804	5830	49	627	123	966	1975	349	617	130
1992	1219	422	3478	173	507	1411	575	210	105	534	220	185	1382	726	192	1116	1094	735	6127	83	672	160	970	1909	390	698	158
1993	1432	435	3653	140	637	1560	712	198	157	589	217	183	1745	834	280	1257	1272	882	6899	70	672	194	1041	2128	420	774	142
1994	1594	483	3820	161	752	1741	929	204	117	576	257	231	1995	971	247	1264	1392	978	7041	104	721	176	930	2360	507	846	175
1995	1624	533	3967	197	679	1629	943	186	120	724	276	235	2103	1134	271	1295	1437	1043	7568	97	765	199	886	2473	573	982	188
1996	2096	524	4286	259	942	1967	1209	242	149	1074	298	260	2439	1123	312	1365	1798	1183	8106	122	864	218	1017	2984	623	959	320
1997	2162	503	4336	279	930	1993	1324	247	143	1340	322	285	2816	1253	351	1373	1928	1291	8381	130	869	300	1058	3077	655	1086	263
1998	2083	536	4297	349	852	1955	1468	259	154	1279	344	280	2745	1362	370	1407	1868	1266	8738	160	937	269	1101	3134	660	1151	329
1999	2077	554	4142	326	904	1893	1324	270	127	1420	295	261	2318	1256	340	1413	1750	1152	8469	150	827	307	1010	3144	727	1180	310
2000	2103	634	4104	412	927	1930	1638	290	138	1499	359	378	3129	1337	377	1469	1855	1339	9106	152	982	343	949	3376	747	1459	322
2001	1941	598	4008	439	1047	1996	1768	302	158	1467	402	357	3081	1319	376	1360	2151	1571	8952	136	918	343	973	3512	825	1454	319
2002	2112	798	4229	546	988	2021	2009	282	154	1579	459	338	3477	1453	369	1345	2294	1741	9220	169	1087	336	1103	3757	944	1614	292
2003	2403	773	4761	665	1033	2028	2242	373	172	1851	619	351	3771	1486	459	1585	2082	1930	10331	165	1163	318	1098	3891	1047	1765	316
2004	2356	940	4823	720	1033	2200	2262	365	209	1793	683	439	4758	1493	568	1642	2344	1983	11111	187	1218	385	1271	4263	1178	2059	408
2005	2687	1003	5005	952	1163	2283	2795	442	212	2115	802	504	5749	1781	578	1742	2274	2055	12433	233	1399	455	1250	4255	1224	2447	381
2006	2877	1211	5270	1031	1256	2295	3368	443	254	2407	956	556	5518	2012	653	1748	2381	2376	13284	232	1577	547	1251	4548	1329	3033	461
2007	3196	1364	5737	1106	1211	2285	3919	468	311	2527	1067	729	5688	2208	630	1896	2486	2306	14208	242	1676	602	1166	4535	1589	3353	444
2008	3130	1574	5938	1245	1292	2292	4708	612	314	2334	1141	778	5986	2276	646	2004	2811	2656	15181	274	1702	666	1210	4575	1752	3918	423
2009	3279	2042	6381	1603	1434	2619	5312	629	285	2815	1288	959	6393	2351	691	1933	2854	2863	16995	281	1804	823	1204	4826	1879	4735	433
2010	3501	2221	6664	1764	1511	2655	5474	681	268	2802	1307	935	6603	2659	720	1962	2855	3005	17803	368	2057	826	1292	5274	2202	4806	462
2011	3863	2301	7451	1623	1548	2730	5283	627	304	2716	1276	1113	6214	2701	640	2197	2906	2955	18605	341	2071	915	1473	5304	2367	5116	412
2012	4637	2805	8403	1814	1508	2674	5523	654	285	3182	1558	1072	6648	3042	817	2130	3103	2985	20341	447	2282	935	1522	5781	2598	6319	457
2013	5012	2738	8429	1972	1681	2931	5400	761	355	3157	1653	1293	6589	3342	853	2280	2957	2976	21313	438	2348	1056	1514	5385	2636	6373	428
2014	5175	2885	8456	1914	1596	2803	5531	719	295	3283	1608	1334	6877	3482	896	2340	3125	3020	22079	542	2599	1061	1681	5514	2783	6595	444
2015	5075	2789	8525	2047	1671	2993	5248	716	298	3481	1527	1418	6997	3573	967	2507	3022	2933	22058	740	2571	1135	1682	5447	2821	7030	367
2016	4887	2779	8224	2090	1670	3004	5552	824	311	3588	1463	1603	7042	3707	887	2309	3300	2982	21969	976	2553	1138	1628	6071	2815	6763	328
2017	4702	2936	7849	2025	1713	2957	5655	848	306	3572	1491	1713	7254	3902	1018	2343	3516	3384	21956	1135	2589	1160	1592	6063	2967	7363	357

## Sheet: Spain
	AGRI	ARTS	BIOC	BUSI	CENG	CHEM	COMP	DECI	DENT	EART	ECON	ENER	ENGI	ENVI	HEAL	IMMU	MATE	MATH	MEDI	MULT	NEUR	NURS	PHAR	PHYS	PSYC	SOCI	VETE
1963	3	1	20	0	7	8	1	1	0	2	0	1	7	2	2	1	6	1	10	8	3	0	2	6	0	0	0
1964	3	5	24	0	12	21	0	0	0	2	0	1	2	2	0	5	9	3	26	6	7	0	9	11	3	6	0
1965	11	4	23	0	14	18	0	2	0	2	0	1	2	3	1	3	7	2	37	10	2	2	4	8	1	5	0
1966	6	1	40	0	12	24	0	0	0	2	0	2	4	1	0	5	9	3	34	8	3	0	2	16	0	1	0
1967	20	2	33	0	8	22	1	1	0	8	1	1	18	8	1	4	19	5	39	7	9	0	7	23	2	3	0
1968	11	6	36	0	7	17	0	2	0	3	0	0	10	2	2	5	17	6	39	2	6	2	8	20	3	8	1
1969	19	5	45	0	7	34	1	3	0	10	1	1	14	4	1	6	10	8	41	3	9	1	8	19	1	17	0
1970	32	6	62	0	5	28	2	4	0	11	0	1	13	10	5	5	21	9	83	1	3	2	10	27	2	7	0
1971	25	4	75	0	10	44	1	3	0	2	0	1	15	2	1	6	28	11	67	1	8	0	19	30	1	4	0
1972	33	4	85	0	17	56	1	6	1	9	0	2	16	5	1	9	23	16	188	1	10	0	20	58	3	2	0
1973	38	9	153	0	8	45	1	9	0	10	1	1	19	5	27	13	23	15	1955	2	20	1	46	64	25	12	1
1974	44	6	193	0	10	70	0	9	2	19	1	1	29	8	33	12	42	29	2521	4	30	2	46	91	33	7	0
1975	55	5	224	1	21	98	5	15	2	14	0	3	39	14	60	20	53	42	1884	7	27	3	87	103	22	10	1
1976	44	7	255	0	20	116	9	6	1	16	0	2	36	16	48	39	62	23	1748	5	18	0	122	107	37	6	3
1977	63	11	316	0	19	147	5	9	0	18	3	4	42	26	49	36	78	38	1886	7	33	4	152	153	28	16	5
1978	64	7	355	1	25	187	7	14	1	13	1	6	58	19	48	59	90	51	1532	13	43	0	154	180	30	25	5
1979	68	8	382	1	30	211	8	12	2	40	2	4	53	37	23	74	98	65	1942	5	46	2	147	209	44	29	9
1980	100	25	474	2	66	302	13	4	0	35	6	6	105	42	8	78	167	77	1847	14	43	1	156	312	67	28	15
1981	157	41	623	0	56	349	19	18	0	26	5	5	96	30	29	99	197	104	1921	7	66	41	218	343	57	33	15
1982	161	16	710	0	90	471	20	14	0	43	6	7	113	56	16	129	211	99	2067	9	53	20	292	381	55	24	13
1983	206	22	647	3	88	583	35	29	1	35	15	16	121	63	12	142	243	141	1596	7	57	16	250	456	52	46	15
1984	230	62	902	1	152	790	44	29	1	62	26	31	190	112	20	189	347	189	1948	11	79	28	302	574	55	52	14
1985	282	26	1165	3	189	1012	77	52	6	59	29	32	226	138	27	282	398	238	2377	15	117	32	348	744	70	57	21
1986	395	54	1487	7	239	1324	76	41	4	89	29	44	283	176	25	329	555	296	2182	12	166	66	461	822	94	90	31
1987	482	62	1524	4	250	1186	123	43	5	126	23	49	375	237	82	332	587	369	2296	16	170	53	514	880	103	104	30
1988	559	67	1748	12	245	1401	105	49	6	130	37	82	477	265	73	344	641	388	3427	19	225	58	587	1106	152	124	37
1989	610	96	2001	14	276	1543	176	47	10	199	56	73	578	313	76	454	856	481	4035	18	251	76	773	1275	147	128	51
1990	792	80	2370	15	304	1690	160	60	20	358	27	89	558	425	62	537	804	431	5280	31	346	69	1065	1427	150	119	61
1991	907	79	2522	21	380	1852	229	63	23	252	25	108	739	434	51	601	918	574	4991	36	369	80	938	1517	135	141	91
1992	1207	237	2811	32	493	2177	282	60	20	364	47	122	850	542	90	665	1067	587	5404	41	464	96	1189	1741	157	220	109
1993	1337	129	3235	26	624	2591	407	81	31	389	70	152	1166	635	72	761	1377	839	5634	44	514	85	1099	2217	141	212	140
1994	1637	149	3446	38	730	2683	520	99	24	453	91	179	1353	742	69	924	1452	875	5927	65	560	96	1246	2393	165	256	164
1995	1749	192	3556	48	763	2962	647	91	14	558	103	254	1529	865	114	1002	1611	1067	6341	65	596	122	1316	2719	191	328	175
1996	2585	411	4396	123	1091	3683	919	99	43	1115	157	245	2043	1123	123	1291	2161	1283	8063	77	740	151	1473	3524	268	397	268
1997	2897	377	4348	131	1262	3998	1104	111	61	1425	192	282	2378	1312	141	1319	2484	1532	9132	85	734	178	1397	3894	269	477	232
1998	3058	418	4621	148	1187	4065	1336	183	63	1295	214	277	2588	1183	159	1372	2605	1692	9314	79	849	217	1355	4263	319	504	294
1999	3234	406	4574	189	1308	4134	1491	182	87	1348	273	281	2649	1332	189	1400	2844	1912	9806	92	817	232	1323	4532	359	604	250
2000	3127	551	4709	200	1452	4346	1834	212	125	1342	287	386	2931	1392	175	1467	2784	2174	10124	80	878	263	1332	4538	523	737	232
2001	3266	558	4826	289	1659	4545	2177	253	110	1481	340	456	3358	1503	199	1374	3381	2748	10473	85	882	304	1354	5109	452	823	262
2002	3606	689	5157	356	1672	4954	2590	244	126	1724	422	456	4026	1527	209	1479	3527	2914	10904	106	1048	360	1469	5262	532	962	265
2003	3943	654	5578	501	1553	4911	3410	352	140	2030	548	481	4299	1682	240	1554	3421	3541	12346	120	1024	356	1487	5848	593	1073	276
2004	4164	763	6504	539	1776	5398	3524	326	188	1993	579	502	5588	2079	293	1715	3925	3980	12765	139	1035	408	2118	6167	651	1252	298
2005	4687	837	6875	625	2094	5910	4323	439	217	2438	638	725	6794	2340	389	1817	3954	4053	14565	137	1189	742	2254	6815	747	1428	405
2006	5342	951	6926	815	2240	6142	5668	495	271	2719	785	719	7305	2692	534	2111	4293	4512	16464	193	1337	936	1845	7398	877	2140	440
2007	5672	1018	7360	891	2400	6563	6846	638	259	2815	872	1097	7816	3009	496	2231	4556	5217	17166	223	1486	892	1808	8045	966	2518	499
2008	6549	1498	7582	1136	2611	6510	7704	785	358	3025	1031	1023	8175	3388	541	2374	4819	4966	18656	274	1558	961	1934	8239	1173	3433	578
2009	6862	2068	8140	1377	2730	6967	9434	771	319	3365	1184	1541	9705	3703	664	2108	5234	5838	19400	338	1612	1158	1922	9104	1345	4613	612
2010	7452	2531	8603	1487	2957	7021	9901	789	350	3759	1314	1450	9657	4201	870	2240	5368	5626	20883	411	1759	1299	2195	9792	1539	5003	628
2011	8391	3324	9496	1799	3191	7646	10183	803	396	3843	1473	2000	10684	4686	962	2447	5856	6333	21638	354	1796	1304	2089	10361	1887	6252	687
2012	9397	4018	10944	1766	3324	7870	10595	942	455	4259	1686	1895	11072	5009	971	2628	6297	6187	22879	590	1938	1410	2313	10899	2090	7493	739
2013	9718	4784	10708	2022	3371	8094	10800	1049	402	4577	1791	2306	11946	5174	1079	2653	6123	6386	23584	463	2111	1667	2300	10275	2091	8196	755
2014	9874	5154	10907	2094	3783	8033	10553	957	432	4928	1745	2407	13427	5499	1302	2834	7023	6447	25275	592	2149	1614	2256	10414	2320	9135	667
2015	9796	5268	10925	2271	3734	7972	10326	1037	498	4685	1768	2704	12654	5806	1217	2842	6438	6126	25386	926	2321	1859	2313	10041	2363	9437	630
2016	9516	5486	10322	2637	3950	7993	10030	1231	460	5080	1853	2932	12927	6183	1290	2755	6647	6290	24768	1252	2200	1761	2360	10730	2505	10407	624
2017	9648	5777	10600	2509	3912	7997	10901	1164	495	4848	1852	3352	12974	6343	1322	2796	7161	6816	25152	1551	2357	1875	2485	10409	2633	10704	682

[truncated: 53 more sheets: Switzerland, Sweden, Hong Kong, India, Belgium, Denmark, Israel, Singapore, Austria, Norway, Finland, Greece, New Zealand, Mexico, South Africa, Turkey, Thailand, Pakistan, Malaysia, Colombia …]
